# Supplementary material for: Tart Cherry (Prunus cerasus) Extract Exerts High Intracellular ROS Scavenging Activity and Repression of ARE (Antioxidant Response Element) Pathway in Human Hepatocytes
Source: Int J Mol Sci. 2025 Nov 7;26(22):10827. doi: 10.3390/ijms262210827 (PMC12652356; doi:10.3390/ijms262210827)
Supplement: Supplementary file 1 [file ijms-26-10827-s001.zip]

Archive with 1 entries (1 files):
- ijms-3949446-supplementary.pdf
